# Supplementary material for: Increased protein intake affects pro-opiomelanocortin (POMC) processing, immune function and IGF signaling in peripheral blood mononuclear cells of home-dwelling old subjects using a genome-wide gene expression approach
Source: Genes Nutr. 2019 Nov 28;14:32. doi: 10.1186/s12263-019-0654-6 (PMC6883584; doi:10.1186/s12263-019-0654-6)
Supplement: Supplementary file 2 — Additional file 2: Table S2. Genes that were differently expressed (p<0.05) after intake of carbohydrates. LogFoldChange is calculated by substracting Log2 ratios. [file 12263_2019_654_MOESM2_ESM.xlsx]

## Sheet: Sheet1
Suplementary table 2 - genes that were differently expressed (p<0.05) after intake of carbohydrates. LogFoldChange is calculated by substracting Log2 ratios
Gene symbol	logFoldChange	p-value	FDR, q<0.25
DKFZp762B162	0.410432	8.50517e-10	5.81528e-06
KDM5A	-0.42371	9.58431e-10	5.81528e-06
S1PR5	-0.597332	2.50564e-08	0.000101353
RPL23A	0.259608	2.04495e-07	0.000620388
ZNF543	0.300926	1.22444e-06	0.00297172
ANO8	0.197963	5.61489e-05	0.113561
HBG2	-0.434149	7.92042e-05	0.137306
PARP4	-0.135664	0.000347159	0.464801
RPLP1	0.151268	0.000370937	0.464801
CR748318	0.164134	0.000413081	0.464801
PPIB	0.17332	0.000445018	0.464801
AA532810	-0.185556	0.000468037	0.464801
HBG1	-0.419621	0.000497932	0.464801
BX119072	0.19808	0.000686959	0.595446
ARID5B	0.177463	0.000895402	0.650031
QPRT	-0.168357	0.000912812	0.650031
FAAH2	0.175305	0.000969561	0.650031
PPP2CB	0.123304	0.000999832	0.650031
RHBDD1	-0.129867	0.00101777	0.650031
FLJ41327	-0.140499	0.0012706	0.770938
LCLAT1	0.146249	0.00135463	0.78278
NAA16	0.141574	0.00156618	0.836355
LOC730005	0.137004	0.00158518	0.836355
MCTP1	-0.185513	0.00170864	0.857819
PLEK	-0.11801	0.00190472	0.857819
C11orf75	-0.165762	0.00195074	0.857819
TSPAN4	-0.179634	0.0020259	0.857819
FBXL8	0.162659	0.00217486	0.857819
USP34	0.102707	0.00237153	0.857819
SESN1	0.163539	0.00259196	0.857819
SLC2A6	-0.136168	0.00281469	0.857819
NLN	-0.126331	0.0030344	0.857819
CA429274	-0.355976	0.0030722	0.857819
KIAA0947	0.117333	0.00312704	0.857819
PCSK1N	0.107951	0.00315036	0.857819
OSBPL1A	-0.165019	0.00315182	0.857819
ABCA1	-0.175881	0.00319142	0.857819
SP140L	0.189281	0.00328956	0.857819
MRPS2	0.125732	0.00329277	0.857819
RTEL1	-0.123061	0.003349	0.857819
FBRS	0.131397	0.00347598	0.857819
HBB	-0.523448	0.00352353	0.857819
NEK6	-0.14292	0.00374258	0.857819
C1orf177	-0.137335	0.00382189	0.857819
TMUB1	0.102844	0.00388267	0.857819
DYNLT3	0.138248	0.00399543	0.857819
RAPGEF6	0.148471	0.00403462	0.857819
TMEM176A	-0.204044	0.00436164	0.857819
FAM159A	0.155715	0.00444124	0.857819
DOCK3	-0.123884	0.00444164	0.857819
IPCEF1	0.11906	0.00446012	0.857819
C6orf132	-0.113546	0.00447189	0.857819
CPA5	0.116724	0.0044911	0.857819
CNBP	0.13494	0.00456719	0.857819
EEF1A1	0.0825459	0.00458046	0.857819
AGER	0.114081	0.00458555	0.857819
AK027322	-0.282667	0.00475683	0.857819
C12orf4	-0.104699	0.00476092	0.857819
PES1	-0.109238	0.00479753	0.857819
CUEDC1	-0.209644	0.00480621	0.857819
MNAT1	0.106266	0.0049253	0.857819
GPBAR1	-0.166763	0.00505201	0.857819
CAMTA1	0.123817	0.00517735	0.857819
ANK3	0.124684	0.00535304	0.857819
SLC9A6	0.0900966	0.00537379	0.857819
LOC100128542	0.122504	0.00538416	0.857819
NOTCH1	-0.13825	0.00547209	0.857819
CA5B	0.136441	0.00550475	0.857819
ADARB1	0.110726	0.00567103	0.857819
HYAL3	0.10915	0.00581111	0.857819
LY6E	0.125715	0.00581377	0.857819
C18orf18	0.145632	0.00582885	0.857819
LRRC25	-0.15434	0.00585736	0.857819
C21orf56	0.134194	0.00602537	0.857819
NBPF1	-0.186001	0.00621313	0.857819
ETS1	0.164325	0.00624211	0.857819
AK128202	-0.176422	0.00631055	0.857819
LEPROT	-0.149168	0.00640404	0.857819
SNAPC5	0.12236	0.00645018	0.857819
C2orf40	0.12496	0.0065638	0.857819
HBA2	-0.61368	0.00657475	0.857819
FUCA2	-0.141173	0.00657919	0.857819
COPB1	0.0884297	0.00658362	0.857819
PEAR1	-0.136687	0.00683874	0.857819
GOLIM4	-0.142507	0.00702216	0.857819
OSGIN1	-0.131408	0.00731374	0.857819
TTC3	0.10498	0.0073189	0.857819
TMX3	0.0889666	0.00735527	0.857819
DKFZp666C094	0.127505	0.00739228	0.857819
AK098095	0.099668	0.00741881	0.857819
C17orf87	-0.162071	0.00742417	0.857819
WDR44	0.134099	0.00744827	0.857819
LRRC58	0.0990585	0.00752489	0.857819
C19orf2	0.0913435	0.007608	0.857819
DTX2	-0.0938778	0.00766261	0.857819
CLPX	0.0961261	0.00781548	0.857819
ZNF658B	-0.120436	0.00783826	0.857819
SLC37A2	-0.149277	0.00785024	0.857819
FAM150B	-0.148739	0.00793063	0.857819
AF052160	0.154549	0.00795402	0.857819
UBR5	0.105105	0.00799191	0.857819
ATPBD4	0.0804905	0.00803521	0.857819
SLC31A1	-0.187578	0.00814314	0.857819
PSAP	-0.0966358	0.00823847	0.857819
CR622110	-0.120451	0.00832019	0.857819
FAM190B	0.107933	0.00835748	0.857819
LOC100131176	0.129877	0.00848905	0.857819
ZNF791	0.121939	0.00864068	0.857819
FXYD6	-0.140421	0.00869607	0.857819
RALGAPA1	0.106099	0.00876338	0.857819
SLC16A6	-0.134237	0.0088538	0.857819
DERA	-0.0964521	0.0090802	0.857819
TRIM46	0.125243	0.0091109	0.857819
LDOC1	0.151494	0.00917888	0.857819
C2orf15	0.116295	0.00919516	0.857819
APOBEC3A	0.173468	0.00920932	0.857819
AGPAT9	-0.150715	0.00927068	0.857819
BNIP3	0.133851	0.00963606	0.857819
LRRC8C	0.105854	0.00976108	0.857819
ANAPC7	0.115273	0.00985034	0.857819
KCTD12	-0.19547	0.0098624	0.857819
GRIP2	0.118472	0.00999357	0.857819
FLJ43681	0.14988	0.0100088	0.857819
ZNF37B	-0.11979	0.0100645	0.857819
ZNF658	0.159459	0.0100889	0.857819
DNM1P35	0.10073	0.0102154	0.857819
SENP3	0.109064	0.0102836	0.857819
HECA	0.133423	0.010382	0.857819
LOC100130557	0.132167	0.0104313	0.857819
RELT	-0.139641	0.0105662	0.857819
FAM116A	0.108856	0.0106155	0.857819
HAT1	0.0947165	0.0106273	0.857819
MUTED	0.0831647	0.0107306	0.857819
CCNK	0.0918159	0.0107676	0.857819
ZXDA	0.129099	0.0108499	0.857819
ALB	0.111124	0.0109589	0.857819
GLYR1	0.0893609	0.0109798	0.857819
TXNDC9	0.113756	0.0109835	0.857819
SLC39A3	-0.0893429	0.0110168	0.857819
SOCS3	0.161469	0.0110378	0.857819
OR7E156P	0.0819187	0.0110665	0.857819
RHOU	-0.116581	0.0111216	0.857819
MIR130A	0.132087	0.0112291	0.857819
LDHA	0.0750868	0.0112735	0.857819
FOSL2	-0.105937	0.0113231	0.857819
CCDC151	-0.123753	0.0113784	0.857819
SNF8	-0.167042	0.0113855	0.857819
NT5C1B	0.0951533	0.0115763	0.857819
CCDC71	-0.0942842	0.0115809	0.857819
EPHA8	-0.139465	0.0117781	0.857819
ZBTB40	-0.124278	0.0119121	0.857819
DNAJC24	0.101858	0.0119368	0.857819
ANAPC16	0.112907	0.0119608	0.857819
ABR	-0.0848763	0.0120394	0.857819
PPAP2A	0.13396	0.0121576	0.857819
SLC39A14	0.0986641	0.0123413	0.857819
ADAP2	-0.115312	0.0123687	0.857819
C18orf25	0.0877504	0.0123895	0.857819
LASS5	-0.101619	0.0124053	0.857819
SPATA20	-0.116903	0.0124446	0.857819
KLF9	0.182767	0.0124498	0.857819
ZNF398	0.103454	0.0125345	0.857819
UBE2J2	-0.120004	0.0125536	0.857819
AIM2	-0.160138	0.0127846	0.857819
ADAL	0.106485	0.0128817	0.857819
MBNL1	0.113782	0.0132747	0.857819
SHCBP1	-0.0992869	0.0132844	0.857819
EHD4	-0.0975396	0.013359	0.857819
STUB1	0.101007	0.0133911	0.857819
TSPAN2	0.112575	0.0134035	0.857819
ZNF570	-0.106537	0.0134572	0.857819
VAMP8	-0.093387	0.0134775	0.857819
DGKA	0.142006	0.0134786	0.857819
SMC3	0.0859829	0.0135309	0.857819
ANKRD55	0.148911	0.0135803	0.857819
MED20	-0.097125	0.0136292	0.857819
BID	-0.124965	0.013658	0.857819
PLSCR4	-0.116658	0.0137872	0.857819
RBM23	-0.0743556	0.0137903	0.857819
BEX5	0.154284	0.0138749	0.857819
LARGE	0.120896	0.0140293	0.857819
TIMM8B	-0.115816	0.014075	0.857819
FBP1	-0.159089	0.0142207	0.857819
CCDC21	-0.108832	0.0142961	0.857819
TRIM3	0.0991992	0.0144674	0.857819
AK095707	0.10757	0.0145148	0.857819
ZNF446	-0.101269	0.0145461	0.857819
SLC37A3	0.10071	0.0145999	0.857819
SLC2A8	-0.0972998	0.014653	0.857819
ZNF611	0.105704	0.0146587	0.857819
BX097731	-0.0976027	0.014835	0.857819
CCR4	0.129119	0.0148946	0.857819
SPNS3	0.102355	0.0149086	0.857819
GGPS1	0.0861102	0.0149208	0.857819
RC74	-0.0703341	0.0150112	0.857819
HLA-DPB1	-0.0975949	0.0150373	0.857819
C20orf27	-0.0912751	0.0150563	0.857819
KANK1	0.119197	0.0150673	0.857819
NAF1	-0.0959792	0.0151388	0.857819
DUS1L	0.0934969	0.0151439	0.857819
RNF8	0.104951	0.0151481	0.857819
NDUFV2	0.0859915	0.0151867	0.857819
TNFRSF25	0.162225	0.0152244	0.857819
GCSH	0.126801	0.0153303	0.857819
IFT172	-0.1115	0.0153917	0.857819
PYCARD	-0.107114	0.0153939	0.857819
BU685012	-0.119482	0.015499	0.857819
SMPDL3A	-0.186679	0.0155535	0.857819
KIF23	-0.122535	0.0155824	0.857819
MSRB2	-0.0921554	0.0156855	0.857819
METAP2	0.0758795	0.0157577	0.857819
ZNF761	0.121032	0.015791	0.857819
COMT	-0.107716	0.0158955	0.857819
C16orf57	-0.0895636	0.0159026	0.857819
FCN1	-0.141072	0.015907	0.857819
MVD	0.11117	0.0159268	0.857819
CCK1	0.109232	0.0159885	0.857819
FTSJ3	0.0904086	0.0160206	0.857819
BC039399	-0.0928176	0.0160324	0.857819
WDR86	0.120274	0.0162218	0.857819
ACAP1	0.138833	0.0162221	0.857819
TDP2	0.126549	0.0162503	0.857819
MDN1	0.112769	0.0163934	0.857819
ANGEL1	0.0991373	0.0164129	0.857819
TJP2	-0.125772	0.0164771	0.857819
DNTTIP1	-0.0996111	0.0166475	0.857819
HQ447449	0.101487	0.0168616	0.857819
CFD	-0.164064	0.0169048	0.857819
DDX17	0.111947	0.0169275	0.857819
FAM116B	-0.107231	0.0170338	0.857819
GALE	-0.110939	0.0171021	0.857819
AIM1	0.0844057	0.017151	0.857819
PRPF40A	-0.151374	0.0171744	0.857819
COQ10A	-0.129906	0.0171914	0.857819
PLEKHO1	-0.0793886	0.0172049	0.857819
SNORA26	0.0990614	0.0172194	0.857819
GUCY1A3	-0.178122	0.0173328	0.857819
MB21D2	0.127087	0.0173929	0.857819
CREBBP	0.0743452	0.0174449	0.857819
GLA	-0.110398	0.0174874	0.857819
BM705347	-0.115124	0.017588	0.857819
ZDHHC13	0.0757547	0.0176732	0.857819
MRPL18	0.0849509	0.0176849	0.857819
ASMTL	0.0810619	0.0177102	0.857819
MRPL47	0.088009	0.0178433	0.857819
TRIOBP	-0.0955402	0.0179227	0.857819
MAN2A1	0.103452	0.0179466	0.857819
X69637	0.106099	0.0179541	0.857819
RHBDF2	-0.0881829	0.0181063	0.857819
SLC15A3	-0.126873	0.0181604	0.857819
C19orf33	-0.14444	0.0181945	0.857819
ACY1	0.103534	0.018209	0.857819
LRIG1	0.141393	0.0182283	0.857819
SCRIB	-0.0933116	0.0182375	0.857819
PNO1	0.0850104	0.0182594	0.857819
CMC1	-0.0996046	0.018281	0.857819
P2RY14	0.128193	0.0182876	0.857819
CCDC91	0.104582	0.0183228	0.857819
PAK1	-0.138428	0.01833	0.857819
PPP2R5D	0.0795235	0.0185212	0.857819
ISG20	0.105486	0.0186861	0.857819
SOX15	-0.106532	0.0187192	0.857819
C10orf46	0.124246	0.0189242	0.857819
ZFYVE27	0.12496	0.0189489	0.857819
PON2	-0.0808703	0.0189621	0.857819
E2F2	-0.110705	0.0189685	0.857819
DGAT1	-0.078791	0.0190164	0.857819
MTCP1NB	0.0905266	0.0190594	0.857819
GTSE1	0.112823	0.0192232	0.857819
FLCN	-0.0838305	0.0192374	0.857819
AW028158	0.0837099	0.0192501	0.857819
RBM34	0.0974545	0.0193363	0.857819
HIST3H2A	0.10926	0.0194203	0.857819
FIG4	-0.100988	0.0195275	0.857819
DNAJC13	-0.0980677	0.0196368	0.857819
SLC4A1AP	0.0802565	0.0196632	0.857819
CASP3	-0.109235	0.019775	0.857819
SH3YL1	0.128205	0.0197872	0.857819
LMTK3	0.120823	0.0198096	0.857819
NBPF14	-0.191937	0.0198618	0.857819
AK057604	0.143594	0.0198638	0.857819
RPL11	-0.0824202	0.0200108	0.858398
GYPB	-0.0858231	0.0200187	0.858398
LOC388564	0.117872	0.0201008	0.858885
RPGR	0.118078	0.0202664	0.859048
ARHGEF10	0.104604	0.020439	0.859048
KCNMB1	-0.161408	0.0204493	0.859048
FBXW7	-0.226983	0.0205335	0.859048
LANCL1	0.0775361	0.0205499	0.859048
YEATS4	0.130202	0.020578	0.859048
RNF10	0.124856	0.0206002	0.859048
LOXL3	-0.118985	0.0207647	0.86249
TBL1X	-0.0812707	0.0208912	0.86249
WDR23	0.088915	0.020945	0.86249
PIK3IP1	0.12912	0.020967	0.86249
LOC441426	-0.120544	0.0213655	0.863677
ZNF77	-0.0871995	0.0214587	0.863677
RPS3A	0.103989	0.0215179	0.863677
GALNT10	0.0887603	0.0215636	0.863677
USP16	0.0888641	0.0215642	0.863677
MOBKL2A	-0.082995	0.0215657	0.863677
ABCE1	0.0758916	0.02159	0.863677
RPP14	0.103718	0.0216043	0.863677
SOS2	0.102898	0.0216364	0.863677
IER5	-0.108581	0.0217556	0.865589
FOXJ3	0.0656503	0.022171	0.875535
SLC26A2	0.0963938	0.0224014	0.875535
NBPF3	0.113617	0.0224753	0.875535
CCM2	-0.0711737	0.022476	0.875535
HSPC047	0.0960673	0.022536	0.875535
STAG1	0.0842062	0.0226592	0.875535
S100Z	-0.116266	0.0226812	0.875535
SLC30A5	0.0806508	0.022708	0.875535
SLC1A7	-0.138004	0.0227278	0.875535
OBFC1	0.101741	0.0227437	0.875535
DA375949	0.101228	0.0227993	0.875535
ZNF672	-0.0838804	0.023087	0.879456
MELK	0.133132	0.0231323	0.879456
APOOL	-0.0909715	0.0231771	0.879456
CDC42EP4	-0.125384	0.0232192	0.879456
KLHL35	-0.100861	0.0234999	0.879456
CELF2	0.104968	0.0236009	0.879456
PTBP2	0.101676	0.0236413	0.879456
TBC1D22B	0.0996828	0.0236921	0.879456
HSP90AB3P	0.12797	0.0237196	0.879456
ACVR1B	-0.0910591	0.0237259	0.879456
CCNYL1	-0.116082	0.0237307	0.879456
LRRC28	-0.0771138	0.023771	0.879456
MAD2L1	0.129981	0.0241819	0.886712
C4orf52	0.12208	0.0243234	0.886712
FTSJ1	0.0769624	0.0245101	0.886712
SDSL	-0.144624	0.0245116	0.886712
PLGLB1	-0.107491	0.0246108	0.886712
INPP1	-0.0974565	0.0246158	0.886712
GFI1B	-0.094884	0.0246412	0.886712
DRAP1	0.0684752	0.0247527	0.886712
RNF214	0.116505	0.0247925	0.886712
ABCF2	0.0713157	0.0248383	0.886712
RPL13P5	0.107638	0.0248981	0.886712
FBXO28	0.0858049	0.0249055	0.886712
ZC3HAV1	0.100226	0.0249171	0.886712
ZNF431	0.0826011	0.0250162	0.887635
MYST3	0.117465	0.0252789	0.887791
CARD16	-0.0854989	0.0253035	0.887791
LRRC37A4	0.116671	0.0254652	0.887791
AIRE	-0.109472	0.025487	0.887791
MAPKAPK3	-0.0846006	0.0256473	0.887791
PKD1P1	0.09863	0.0256481	0.887791
FDPS	0.0720608	0.0257655	0.887791
PIAS4	-0.130133	0.0258098	0.887791
TIAM2	-0.116533	0.0258285	0.887791
VN1R2	0.0938726	0.0259342	0.887791
CD300LF	-0.157556	0.0260725	0.887791
C10orf75	0.0971517	0.0261126	0.887791
AF150244	0.110289	0.0261303	0.887791
LPAR1	-0.174186	0.0261769	0.887791
KCTD13	0.0922415	0.0262975	0.887791
RPS28	0.0850093	0.026298	0.887791
HLA-DRB6	-0.114964	0.0263794	0.887791
BX114951	-0.0766234	0.0264405	0.887791
MED18	-0.122013	0.0265007	0.887791
OAS3	0.121751	0.0266277	0.887791
ZNF331	0.0844227	0.0266743	0.887791
PRC1	-0.0900541	0.0268945	0.887791
GHRL	-0.116468	0.0269328	0.887791
HEATR1	-0.106457	0.026957	0.887791
AW340754	-0.101351	0.0271466	0.887791
ARL13B	0.0859012	0.0271909	0.887791
SMYD4	0.074294	0.0272358	0.887791
AI859685	-0.161593	0.0274402	0.887791
HLA-DRB4	-0.122518	0.0275696	0.887791
PAPD7	0.0730348	0.0276057	0.887791
GSTT1	0.0702252	0.0276093	0.887791
PIGX	-0.114478	0.0277544	0.887791
BU753709	-0.0878485	0.0277898	0.887791
DYRK1A	0.0824715	0.0278212	0.887791
CTSL1	-0.119342	0.0278515	0.887791
SCRN1	-0.124932	0.0278654	0.887791
SMARCB1	0.0877779	0.0278804	0.887791
SELPLG	-0.135347	0.0279234	0.887791
SFTA3	0.112371	0.0279425	0.887791
C14orf167	-0.0708439	0.0279551	0.887791
TM7SF2	0.080377	0.0282422	0.887791
TMEM106B	0.0900593	0.0283158	0.887791
PNN	0.111405	0.0283213	0.887791
DBNL	-0.0656162	0.0285088	0.887791
RCL1	0.0746326	0.0285655	0.887791
CD5	0.11732	0.0287099	0.887791
RBM17	0.0805868	0.0287352	0.887791
LTA4H	-0.0998141	0.0287648	0.887791
GRAMD3	0.130264	0.0287999	0.887791
SIRT5	0.061258	0.0288476	0.887791
SLC15A4	-0.0828444	0.0288801	0.887791
BU935198	-0.0638996	0.0289015	0.887791
HCCS	-0.0860894	0.0289631	0.887791
MYO18A	0.0860954	0.0289712	0.887791
MRPL48	0.0772316	0.0292358	0.893642
HDHD1	-0.092722	0.0294047	0.89448
ZCCHC24	-0.0970892	0.0294516	0.89448
NEIL1	0.102046	0.0294843	0.89448
KPNA1	0.0715453	0.0296391	0.894817
LYN	-0.121333	0.0296429	0.894817
MRPL38	0.084068	0.0299458	0.899309
TAGAP	0.167999	0.0300564	0.899309
PLXNC1	-0.16564	0.030089	0.899309
NFIC	-0.128472	0.0300894	0.899309
LPAL2	-0.0837783	0.0302337	0.899309
NVL	-0.0877238	0.0302363	0.899309
TUBGCP5	-0.0851252	0.0304539	0.902761
FCRLB	-0.10128	0.0305652	0.902761
HS6ST1	-0.086181	0.0305756	0.902761
IRF5	-0.114072	0.030803	0.906037
DACT1	0.142812	0.0308618	0.906037
MTX3	0.106527	0.0309389	0.906037
SPTBN1	0.130722	0.0310618	0.906037
FAM35A	0.0806952	0.0312543	0.906037
NMT1	-0.107819	0.0313778	0.906037
BMPR2	0.0659125	0.0313805	0.906037
TRADD	0.100571	0.0313997	0.906037
ALOX5	-0.128621	0.0314708	0.906037
BU588364	-0.081448	0.0316436	0.906037
ZNF805	0.0690648	0.0317045	0.906037
CLYBL	0.0911073	0.0319245	0.906037
CHCHD7	0.0872091	0.0321055	0.906037
WDR35	-0.0977359	0.0321236	0.906037
PSPC1	0.0958978	0.0322383	0.906037
AGL	0.0937059	0.0322884	0.906037
DDX11	0.103963	0.0324126	0.906037
SOX4	-0.120936	0.0326388	0.906037
C19orf40	-0.0957291	0.0327125	0.906037
C2orf18	-0.0985489	0.0327383	0.906037
TTC39C	0.0991763	0.0328051	0.906037
WDR85	0.0955134	0.0328449	0.906037
AXIN2	0.127442	0.0329348	0.906037
NR1H3	-0.0888779	0.032967	0.906037
RGS19	-0.0681796	0.0331782	0.906037
MOAP1	0.096236	0.0332095	0.906037
PTMA	0.102316	0.0332682	0.906037
TRD	-0.108103	0.0333538	0.906037
AKT3	0.116167	0.033403	0.906037
ZXDC	-0.0940002	0.0335273	0.906037
IL7R	0.122622	0.0335589	0.906037
COMMD5	-0.0754326	0.0335734	0.906037
LOC439949	0.14858	0.0336232	0.906037
STX1A	0.0759187	0.0337036	0.906037
ZBTB5	0.0707143	0.0338445	0.906037
ASB6	0.0786965	0.0339825	0.906037
HRAS	0.0813962	0.0340847	0.906037
PRTFDC1	-0.132011	0.0341666	0.906037
PIGH	0.0904022	0.0342091	0.906037
AK021888	-0.0990469	0.0342386	0.906037
C12orf23	0.121036	0.0343386	0.906037
C14orf147	-0.106963	0.034397	0.906037
AA484452	0.0777322	0.0345259	0.906037
TCEAL1	0.0985768	0.0346322	0.906037
TMEM164	-0.0977521	0.0347331	0.906037
IFI44	0.0905833	0.0348635	0.906037
INTS8	0.0993049	0.0349799	0.906037
SNHG9	0.0797525	0.0355548	0.906037
SF3B1	0.0674338	0.0356378	0.906037
PRKCD	-0.10316	0.0357115	0.906037
ALS2	-0.0705654	0.0357987	0.906037
NINJ2	-0.0775639	0.0358972	0.906037
CLEC4F	-0.127393	0.0361591	0.906037
YDJC	0.0876034	0.0362813	0.906037
RPS6	0.0805587	0.0365	0.906037
GLIPR1	-0.118404	0.0365386	0.906037
KIAA1009	-0.0852551	0.0366522	0.906037
FAM110A	-0.108828	0.0367153	0.906037
PLD6	0.122525	0.0368152	0.906037
CEP192	-0.069536	0.0369022	0.906037
CA11	0.0993468	0.0369145	0.906037
CHST13	-0.15177	0.0369425	0.906037
ATP8B4	-0.0937101	0.0369539	0.906037
FAM119A	-0.152587	0.0371738	0.906037
BBS2	0.0908546	0.0373187	0.906037
LINS1	0.10317	0.0373621	0.906037
AMY1A	0.0666587	0.0375726	0.906037
RAB13	-0.11256	0.0376483	0.906037
SNORA61	0.0967229	0.0377451	0.906037
BAG5	0.0701855	0.0377971	0.906037
ANKAR	0.0740327	0.0379971	0.906037
FBXW5	0.0678857	0.0380893	0.906037
GMPPB	-0.114031	0.0381171	0.906037
DCAF12	-0.089086	0.0382007	0.906037
DPCD	-0.12732	0.0382768	0.906037
CDK12	-0.111236	0.0383933	0.906037
LTBP3	0.0978693	0.0385369	0.906037
EFCAB7	0.0964608	0.0385914	0.906037
PPP2R1B	0.102668	0.0386381	0.906037
SPDYE2	-0.0743739	0.0387165	0.906037
RNF180	0.0817258	0.0388353	0.906037
ATXN3	-0.0975389	0.0388552	0.906037
HARS2	0.0674435	0.03913	0.906037
RBPMS2	-0.135662	0.0393749	0.906037
KIAA0101	-0.0561675	0.0394322	0.906037
SLC22A5	-0.0642836	0.0394345	0.906037
INO80D	0.0967494	0.0397103	0.906037
FBXO6	-0.101419	0.039828	0.906037
NMI	-0.153267	0.0398396	0.906037
VAC14	-0.0875088	0.0400543	0.906037
LIN9	0.103338	0.0400951	0.906037
ZNF358	-0.0747465	0.0405431	0.906037
ABCG1	-0.1006	0.0407183	0.906037
RPS23	0.0711875	0.040801	0.906037
AL110204	0.102061	0.0408193	0.906037
AY358864	0.0686662	0.0408906	0.906037
CARD9	-0.142214	0.0409106	0.906037
TMED1	-0.0696553	0.0410033	0.906037
STK17B	0.0911561	0.0410883	0.906037
METTL3	0.0833547	0.0411321	0.906037
IPO5	-0.0879592	0.0413667	0.906037
DCHS1	0.103151	0.0413836	0.906037
RBAK	-0.109101	0.0414199	0.906037
CIR1	0.0673332	0.0415306	0.906037
CTSZ	-0.114741	0.041585	0.906037
SAMD4A	-0.128071	0.0416306	0.906037
MIF	0.0792501	0.0417436	0.906037
C16orf70	-0.104213	0.0418108	0.906037
ALG3	-0.0849984	0.0419341	0.906037
TBC1D9	-0.106167	0.0420887	0.906037
MIDN	-0.0786099	0.04227	0.906037
GPRC5C	-0.074929	0.0422822	0.906037
C11orf31	0.0903037	0.0424102	0.906037
IL16	-0.0826688	0.0424562	0.906037
NDUFS7	-0.0640661	0.0425152	0.906037
CDH26	-0.0805524	0.0426749	0.906037
TRA@	0.123418	0.0426931	0.906037
TCF3	0.0908156	0.0427314	0.906037
LAMTOR1	-0.09962	0.042751	0.906037
MLC1	-0.117611	0.0428057	0.906037
SNX13	-0.0836658	0.0431969	0.906037
ZNF716	-0.0990865	0.0432636	0.906037
INO80	0.0781721	0.0433015	0.906037
ALAS1	-0.0903996	0.0435073	0.906037
CEPT1	-0.0767891	0.0435392	0.906037
BTLA	0.147202	0.04386	0.906037
NCF2	-0.151555	0.043916	0.906037
ZNF576	-0.117579	0.0439183	0.906037
USP5	0.0794485	0.0439217	0.906037
IFFO2	0.0979962	0.0439597	0.906037
ADCK4	0.0906165	0.0440161	0.906037
BDP1	0.0887132	0.0440863	0.906037
PLP2	-0.0851555	0.0441082	0.906037
PRKCA	0.100438	0.0442968	0.906037
AGMAT	0.120405	0.0444162	0.906037
LOC388152	0.0826194	0.0444366	0.906037
TNFRSF1B	-0.0901208	0.0445911	0.906037
FAM43A	-0.137659	0.0445927	0.906037
NINJ1	-0.108198	0.044749	0.906037
TFAP4	0.0880172	0.044786	0.906037
LOC572558	-0.117206	0.0447955	0.906037
ASCC1	0.0768326	0.0447969	0.906037
YTHDF1	0.0537578	0.0449355	0.906037
CLEC10A	-0.121916	0.0449619	0.906037
INSIG1	-0.0954674	0.0450014	0.906037
ZNF512B	0.11141	0.0450057	0.906037
LDHB	0.110515	0.0450199	0.906037
CCNY	-0.10443	0.0450319	0.906037
C20orf3	-0.0836579	0.0450361	0.906037
RFNG	0.0698156	0.0450526	0.906037
N4BP1	0.0769784	0.0450995	0.906037
NCAN	0.075894	0.0451222	0.906037
FANCL	-0.0744949	0.0451502	0.906037
NOTCH2	-0.0847162	0.0452554	0.906037
ITK	0.107752	0.0452742	0.906037
EP400	0.0803852	0.045339	0.906037
BI094133	0.0628461	0.0453738	0.906037
MN1	-0.0931453	0.0453916	0.906037
DUSP5	-0.109678	0.0454923	0.906037
BX116795	0.0723965	0.0455935	0.906037
CUTC	0.0673463	0.0457528	0.906037
KIAA0930	-0.104852	0.0457942	0.906037
TRAT1	0.175733	0.0457974	0.906037
LMNB1	-0.109314	0.0458207	0.906037
SMAD2	-0.0751802	0.0458703	0.906037
RHEB	-0.0837575	0.0459028	0.906037
PTPRM	0.0715009	0.0459659	0.906037
WDR89	0.0969827	0.0459713	0.906037
TRIM44	0.0759077	0.0459983	0.906037
CLDN23	-0.128931	0.0460263	0.906037
INPP5E	0.0777567	0.0460473	0.906037
TLR8	-0.143419	0.046058	0.906037
TNFSF8	0.12626	0.0461089	0.906037
STARD10	0.0658554	0.0461315	0.906037
CIAO1	-0.0620234	0.0461448	0.906037
FHL1	-0.102367	0.0461542	0.906037
CLIC2	-0.101244	0.0462377	0.906037
MIR2116	0.0878822	0.0462391	0.906037
TTC9	0.0928674	0.0462745	0.906037
C5orf51	0.0616252	0.0463057	0.906037
ZNF280D	-0.0727437	0.0463065	0.906037
SOCS1	0.130146	0.0463305	0.906037
PLOD1	-0.0964391	0.0463809	0.906037
KCTD21	-0.118115	0.0464114	0.906037
TIGA1	0.0849408	0.0464361	0.906037
BCAS2	-0.0714371	0.0464438	0.906037
TBRG4	0.0793413	0.0465681	0.906037
NUDT22	0.0705209	0.0465767	0.906037
ZNF282	0.102811	0.0466494	0.906037
NOL8	0.0866805	0.046738	0.906037
SMNDC1	0.0604879	0.04681	0.906037
FOXN3	0.0659228	0.0468236	0.906037
ASRGL1	-0.0998484	0.0468516	0.906037
CD86	-0.112027	0.0469281	0.906037
C5orf62	-0.11224	0.046954	0.906037
AES	0.0758127	0.0469991	0.906037
IL6ST	0.112981	0.0470258	0.906037
ZNF248	0.075109	0.0470976	0.906037
BCL2A1	-0.123832	0.0471285	0.906037
LEF1	0.135251	0.0471538	0.906037
ZDHHC1	-0.113665	0.0472825	0.906037
LOC253039	0.0669775	0.0472973	0.906037
LOC728640	-0.115459	0.0473229	0.906037
BX476711	0.0999449	0.0473888	0.906037
PSMD5	-0.0795769	0.0475413	0.906037
SKAP2	-0.0867041	0.0476187	0.906037
CUL9	0.101455	0.0477805	0.906037
CF887416	0.118934	0.0478246	0.906037
IGBP1	0.094104	0.0479422	0.906037
AK057879	-0.3759	0.0480046	0.906037
DKFZp547I014	0.105097	0.0480873	0.906037
TGM2	-0.0938068	0.0481203	0.906037
CXXC5	-0.109586	0.0481236	0.906037
MTHFD1L	0.0848938	0.0481899	0.906037
C17orf48	0.0934067	0.0482513	0.906037
KCTD7	-0.111768	0.0483082	0.906037
EPHB1	0.11331	0.0483309	0.906037
BRMS1L	0.0767033	0.0483874	0.906037
IGSF6	-0.177975	0.0484049	0.906037
NCEH1	-0.086609	0.0484573	0.906037
FCER1A	-0.13893	0.0485887	0.906037
SETD2	0.0621708	0.0487138	0.906037
HBQ1	-0.148063	0.0487245	0.906037
AW299264	0.126624	0.0487511	0.906037
MYOF	-0.119877	0.04919	0.906037
STYX	0.0748653	0.0493061	0.906037
PAPD5	-0.143966	0.0493592	0.906037
AL080095	-0.176729	0.049441	0.906037
AVEN	0.0929519	0.0494623	0.906037
CPVL	-0.146215	0.0494867	0.906037
CRB3	-0.0860361	0.0496038	0.906037
UCKL1	0.0586284	0.0496142	0.906037
SRF	-0.0692424	0.0496214	0.906037
LYL1	-0.0894574	0.0496531	0.906037
FLJ45513	0.063924	0.0496771	0.906037
DOCK9	0.0940206	0.0497049	0.906037
RPL8	0.0972108	0.049956	0.906037
DKFZp434A1535	0.0718443	0.0499875	0.906037
